# Supplementary material for: Gene co-expression network analysis revealed novel biomarkers for ovarian cancer
Source: Front Genet. 2022 Oct 19;13:971845. doi: 10.3389/fgene.2022.971845 (PMC9627302; doi:10.3389/fgene.2022.971845)
Supplement: Supplementary file 1 [file Table1.XLSX]

## Sheet: Table S1
Supplementary Table 1. PCC values of OCM genes in diseased and healthy samples.
Gene A	Gene B	PCC in diseased samples	PCC in healthy samples
B2M	CDT1	-0.787643	-0.665342
B2M	CNIH4	0.864447	-0.0668423
B2M	CRLS1	0.909623	0.675581
B2M	EIF5	0.951173	0.791201
B2M	FANCD2	0.879743	0.0678222
B2M	H3F3A	0.947019	0.837781
B2M	LIMCH1	0.9439	0.656168
B2M	MYEF2	0.916716	0.158292
B2M	PIF1	0.897945	0.420427
B2M	POC1A	-0.802262	-0.399041
B2M	PRKD3	0.90929	0.610685
B2M	PYGL	0.965245	0.925457
B2M	SLC38A10	-0.894037	-0.778091
B2M	SNX13	0.869644	0.773704
B2M	STK38	0.851553	0.101281
B2M	VWA3A	-0.867781	-0.654432
CDT1	CNIH4	-0.870624	-0.568179
CDT1	CRLS1	-0.860205	-0.7002
CDT1	EIF5	-0.783856	-0.888498
CDT1	FANCD2	-0.808349	-0.641685
CDT1	H3F3A	-0.732665	-0.813958
CDT1	LIMCH1	-0.800148	-0.910942
CDT1	MYEF2	-0.821998	-0.728298
CDT1	PIF1	-0.735572	-0.634089
CDT1	POC1A	0.777291	0.835342
CDT1	PRKD3	-0.875506	-0.897248
CDT1	PYGL	-0.810437	-0.744664
CDT1	SLC38A10	0.787256	0.884328
CDT1	SNX13	-0.809917	-0.898404
CDT1	STK38	-0.826605	-0.664072
CDT1	VWA3A	0.898508	0.66601
CNIH4	CRLS1	0.958104	0.29444
CNIH4	EIF5	0.865162	0.376475
CNIH4	FANCD2	0.959938	0.707963
CNIH4	H3F3A	0.818241	0.158027
CNIH4	LIMCH1	0.818494	0.428216
CNIH4	MYEF2	0.933983	0.687661
CNIH4	PIF1	0.8118	0.285078
CNIH4	POC1A	-0.855293	-0.612292
CNIH4	PRKD3	0.95768	0.55615
CNIH4	PYGL	0.85013	0.0211594
CNIH4	SLC38A10	-0.83248	-0.291725
CNIH4	SNX13	0.902986	0.335273
CNIH4	STK38	0.971395	0.657609
CNIH4	VWA3A	-0.872991	-0.180932
CRLS1	EIF5	0.918775	0.657538
CRLS1	FANCD2	0.955291	0.368908
CRLS1	H3F3A	0.8722	0.561206
CRLS1	LIMCH1	0.874314	0.570921
CRLS1	MYEF2	0.95326	0.421705
CRLS1	PIF1	0.830229	0.396058
CRLS1	POC1A	-0.874135	-0.53795
CRLS1	PRKD3	0.966338	0.655424
CRLS1	PYGL	0.892182	0.687262
CRLS1	SLC38A10	-0.879581	-0.637501
CRLS1	SNX13	0.946435	0.702755
CRLS1	STK38	0.951606	0.445949
CRLS1	VWA3A	-0.874435	-0.560813
EIF5	FANCD2	0.909361	0.608754
EIF5	H3F3A	0.945522	0.925406
EIF5	LIMCH1	0.955165	0.928854
EIF5	MYEF2	0.947883	0.670433
EIF5	PIF1	0.895429	0.651542
EIF5	POC1A	-0.802899	-0.672706
EIF5	PRKD3	0.920424	0.92395
EIF5	PYGL	0.936852	0.824188
EIF5	SLC38A10	-0.890917	-0.941826
EIF5	SNX13	0.899841	0.946042
EIF5	STK38	0.864234	0.58951
EIF5	VWA3A	-0.840442	-0.536877
FANCD2	H3F3A	0.850812	0.452136
FANCD2	LIMCH1	0.848399	0.72917
FANCD2	MYEF2	0.950397	0.97085
FANCD2	PIF1	0.823407	0.59428
FANCD2	POC1A	-0.878181	-0.615601
FANCD2	PRKD3	0.964108	0.771837
FANCD2	PYGL	0.867308	0.22918
FANCD2	SLC38A10	-0.868391	-0.610716
FANCD2	SNX13	0.916116	0.610643
FANCD2	STK38	0.966439	0.953992
FANCD2	VWA3A	-0.827152	-0.10909
H3F3A	LIMCH1	0.948998	0.897422
H3F3A	MYEF2	0.897352	0.524276
H3F3A	PIF1	0.905994	0.637234
H3F3A	POC1A	-0.753692	-0.557972
H3F3A	PRKD3	0.868972	0.82864
H3F3A	PYGL	0.954223	0.873075
H3F3A	SLC38A10	-0.890981	-0.938838
H3F3A	SNX13	0.843833	0.915274
H3F3A	STK38	0.803562	0.432066
H3F3A	VWA3A	-0.860296	-0.57675
LIMCH1	MYEF2	0.922756	0.807009
LIMCH1	PIF1	0.904994	0.697512
LIMCH1	POC1A	-0.770161	-0.741543
LIMCH1	PRKD3	0.886906	0.929071
LIMCH1	PYGL	0.960182	0.757298
LIMCH1	SLC38A10	-0.881721	-0.958709
LIMCH1	SNX13	0.878645	0.941533
LIMCH1	STK38	0.813752	0.736136
LIMCH1	VWA3A	-0.874734	-0.540418
MYEF2	PIF1	0.857995	0.652438
MYEF2	POC1A	-0.859483	-0.701952
MYEF2	PRKD3	0.947662	0.811456
MYEF2	PYGL	0.906681	0.318916
MYEF2	SLC38A10	-0.873986	-0.693039
MYEF2	SNX13	0.922962	0.697471
MYEF2	STK38	0.929279	0.960901
MYEF2	VWA3A	-0.868998	-0.190175
PIF1	POC1A	-0.714569	-0.466839
PIF1	PRKD3	0.840764	0.652217
PIF1	PYGL	0.929897	0.484568
PIF1	SLC38A10	-0.854935	-0.698352
PIF1	SNX13	0.818999	0.721712
PIF1	STK38	0.798269	0.599343
PIF1	VWA3A	-0.851689	-0.128917
POC1A	PRKD3	-0.908156	-0.787337
POC1A	PYGL	-0.800647	-0.524484
POC1A	SLC38A10	0.824529	0.712102
POC1A	SNX13	-0.833111	-0.70222
POC1A	STK38	-0.872868	-0.679898
POC1A	VWA3A	0.788045	0.549756
PRKD3	PYGL	0.905757	0.678852
PRKD3	SLC38A10	-0.885057	-0.923515
PRKD3	SNX13	0.931357	0.934187
PRKD3	STK38	0.958933	0.766807
PRKD3	VWA3A	-0.883056	-0.44525
PYGL	SLC38A10	-0.921362	-0.833344
PYGL	SNX13	0.862911	0.810997
PYGL	STK38	0.837575	0.260436
PYGL	VWA3A	-0.904906	-0.740639
SLC38A10	SNX13	-0.847064	-0.973053
SLC38A10	STK38	-0.815134	-0.632264
SLC38A10	VWA3A	0.880834	0.557435
SNX13	STK38	0.89333	0.635114
SNX13	VWA3A	-0.834872	-0.499518
STK38	VWA3A	-0.822531	-0.195796
